# Supplementary material for: Ecological Momentary Assessment of Self-Harm Thoughts and Behaviors: Systematic Review of Constructs From the Integrated Motivational-Volitional Model
Source: JMIR Ment Health. 2024 Dec 9;11:e63132. doi: 10.2196/63132 (PMC11667137; doi:10.2196/63132)
Supplement: Multimedia Appendix 4 [file mental_v11i1e63132_app4.xlsx]

## Sheet: Sheet1
	Criteria (see key below table for details)
	Title/Abstract	Introduction	Methods													Results					Discussion	Transparency and reproducilbility
Authors	1	2	3	4	5	6	7	8	9	10	11	12	13	14	15	16	17	18	19	20	21	22	23	24	25
Aadahl et al., 2021 [48]
Al-Dajani & Czyz, 2022 [41]
Al-Dajani & Uliaszek, 2021 [49]
Al-Dajani et al., 2022 [43]
Ammerman et al., 2017 [50]
Baryshnikov et al., 2023 [29]
Bayliss et al., 2024 [34]
Bentley et al., 2021 [24]
Ben-Zeev et al., 2012 [51]
Burke et al., 2021 [52]
Christensen et al., 2023 [53]
Cloos et al., 2020 [22]
Coppersmith et al., 2019 [54]
Czyz et al., 2019a [44]
Czyz et al., 2019b [45]
Czyz et al., 2021 [42]
Czyz et al., 2023 [55]
Defayette et al., 2023 [56]
Ewing & Hamza, 2024 [57]
Gerner et al., 2023 [58]
Glenn et al., 2022 [59]
Hallard et al., 2021 [60]
Hallensleben et al., 2019 [46]
Harper, 2019 [61]
Hughes et al., 2019 [62]
Jacobucci et al., 2023 [63]
Jeong et al., 2021 [27]
Kaurin et al., 2022 [64]
Kaurin et al., 2023 [47]
Kellerman et al., 2022 [30]
Kirtley et al., 2022 [38]
Kleiman et al., 2017 [25]
Krall et al., 2024 [31]
Kudinova et al., 2023 [65]
Kuehn, 2022 [66]
Lopez et al., 2023 [67]
Lucht et al., 2022 [35]
MacNeil et al., 2023 [68]
Mitchell et al., 2023 [69]
Molaie, 2022 [70]
Mournet et al., 2022 [39]
Nuij et al., 2022 [26]
Parrish et al., 2021 [71]
Peters et al., 2022 [32]
Reeves, 2022 [72]
Rogers, 2023 [73]
Selby et al., 2019 [74]
Silva et al., 2022 [75]
Spangenberg et al., 2019 [36]
Stanley et al., 2021 [76]
Stenzel et al., 2020 [77]
Tsypes et al., 2022 [37]
Turner et al., 2016 [33]
Turner et al., 2019 [40]
van Ballegooijen et al., 2022 [78]
Victor et al., 2019 [23]
Wolford‐Clevenger et al., 2020 [79]
Wolford‐Clevenger et al., 2021 [28]
1	Include ecological momentary assessment (EMA); Experience Sampling or Experience Sampling Method (ESM); Ambulatory Assessment (AA); or Intensive Longitudinal in title and key words
2	Briefly introduce the concept of EMA and provide reasons for utilizing EMA for this study or topic of interests (eg, to examine time-varying predictors of unhealthy eating occasions in children’s daily lives)
3	Indicate if, and by what methods, training of participants for EMA protocol was used
4	Describe the procedures used to enhance compliance and participation (e.g., remuneration schedule, participant training)
5	Describe what technology, if any, was used. Specify hardware and software.
6	Justify sample size (e.g., using a multilevel power analysis)
7	Explain rationale for the sampling design (e.g., random, event-based, etc.)
8	Explain rationale for sampling density (e.g., assessments per day) and scheduling (i.e., when the assessments are scheduled)
9	Provide technical details of sampling (e.g., prompting and recording practices; procedures for event-based entries; ability to suspend/delay responses; branching details, triggering assessments, follow-ups or dense sampling of events/experiences)
10	Describe any design feature to address potential sources of bias (eg, reactivity) or participant burden (eg, EMA questions appearing in different orders)
11	Report full text of items, rating timeframes, response options/scaling
12	Report psychometric properties of items in the current EMA-study (including between and within person reliability, intraclass correlation coefficients [ICCs]). Report the origin of the items (i.e. how were they developed? By the study authors? Were they previously used in another study? Are they lifted directly from retrospective self-report questionnaires?) One or more aspects of construct valid…
13	Define valid and missing data (for participants broadly, and specific to individual EMA reports); report descriptive analyses regarding valid data (e.g., mean per person, range, % participants above and below 80% threshold)
14	Preparation for data analyses: describe centering of predictor variables and at what level; report covariates included in the models
15	Data analysis: Describe levels of analysis (momentary, day, person); explain how time is taken into account in analyses; specify and justify choices of random versus fixed effects in models; describe analytic modeling used as well as statistical software used
16	Describe the final data set: number of reports (total; person average; group average), days in study and retention rates, and rates of delayed (late) or suspended (snoozed/paused) responding (if applicable)
17	Report number of EMA prompts that were planned to be delivered. If possible, also report the number of EMA prompts that were actually received by participants and indicate reasons for why prompts were not sent out (eg, technical issues or participant noncompliance reason such as phone was powered off)
18	Report the amount of time from prompt signal to answering of prompt
19	Report total answered EMA prompts across all subjects and the average number of EMA prompts answered per person. Report compliance rate both by monitoring days and waves, if applicable. Indicate reasons for noncompliance, if known
20	Report whether EMA compliance is related to demographic or time-varying variables
21	Discuss ESM/EMA/AA specific limitations of the study, taking into account sources of potential bias when using EMA methods (e.g., reactivity, use of technology, use of unvalidated measures, software/hardware limitations, compliance)
22	A locked, uneditable version of the hypotheses/research questions/analysis plan/methods etc was registered prior to data access and analysis, e.g. via an OSF or AsPredicted pre-registration.
23	Materials, e.g. full ESM questionnaire, any other questionnaires, instructions to participants etc, are available. For example, on the Open Science Framework
24	Code used to conduct analysis is available online, e.g. on the OSF or GitHub
25	Data are publicly available, e.g. on the OSF or are stored in a restricted access repository
	Full compliance
	Partial compliance
	No compliance
	Unclear or not applicable
